# Supplementary material for: Dietary Tryptophan Supplementation Alters Fat and Glucose Metabolism in a Low-Birthweight Piglet Model
Source: Nutrients. 2021 Jul 26;13(8):2561. doi: 10.3390/nu13082561 (PMC8399558; doi:10.3390/nu13082561)
Supplement: Supplementary file 1 [file nutrients-13-02561-s001.zip]

Archive with 1 entries (1 files):
- nutrients-1269349-supplementary.pdf
